# Supplementary material for: ﻿Lectotypification of Pterocaryaserrata C.K.Schneider (Juglandaceae), the name of a forgotten species of wingnuts
Source: PhytoKeys. 2025 Aug 1;260:269–74. doi: 10.3897/phytokeys.260.158522 (PMC12334922; doi:10.3897/phytokeys.260.158522)
Supplement: XML Treatment for Pterocarya serrata [file phytokeys.260.158522-treatment1.xml]

<!DOCTYPE tp:taxon-treatment
  PUBLIC "-//TaxonX//DTD Taxonomic Treatment Publishing DTD v0 20100105//EN" "tax-treatment-NSO.dtd">
<tp:taxon-treatment xmlns:tp="http://www.plazi.org/taxpub"><tp:treatment-meta><kwd-group><label>Taxon classification</label><kwd>
              <named-content content-type="kingdom">Animalia</named-content>
            </kwd><kwd>
              <named-content content-type="order">Fagales</named-content>
            </kwd><kwd>
              <named-content content-type="family">Juglandaceae</named-content>
            </kwd></kwd-group><mixed-citation publication-type="journal"><person-group><name><surname>Renner</surname><given-names>Susanne S.</given-names></name><name><surname>Dosmann</surname><given-names>Michael S.</given-names></name></person-group><article-title>﻿Lectotypification of <italic><tp:taxon-name><tp:taxon-name-part taxon-name-part-type="genus" reg="Pterocarya">Pterocarya</tp:taxon-name-part><tp:taxon-name-part taxon-name-part-type="species" reg="serrata">serrata</tp:taxon-name-part></tp:taxon-name></italic> C.K.Schneider (<tp:taxon-name><tp:taxon-name-part taxon-name-part-type="family">Juglandaceae</tp:taxon-name-part></tp:taxon-name>), the name of a forgotten species of wingnuts</article-title><source>PhytoKeys</source><day>01</day><month>08</month><year>2025</year><volume>260</volume><fpage>269</fpage><lpage>274</lpage><pub-id pub-id-type="doi">10.3897/phytokeys.260.158522</pub-id></mixed-citation></tp:treatment-meta><tp:nomenclature><label>﻿</label><tp:taxon-name>
            <object-id xmlns:xlink="http://www.w3.org/1999/xlink" content-type="arpha" xlink:type="simple">7382AD67-95EC-5079-9F90-DE6A4E917E98</object-id>
            <tp:taxon-name-part taxon-name-part-type="genus" reg="Pterocarya">Pterocarya</tp:taxon-name-part>
            <tp:taxon-name-part taxon-name-part-type="species" reg="serrata">serrata</tp:taxon-name-part>
          </tp:taxon-name><tp:taxon-authority>C.K.Schneid., Ill. Handb. Laubholzk. 2: 880 (1912).</tp:taxon-authority></tp:nomenclature><tp:treatment-sec sec-type="material" id="SECID0E2LAC"><title>Type.</title><p>China: • Western Hubei: Chien-shih-hsien, flowering in June 1900, E. H. Wilson 901 p.p., lectotype designated here: A (barcode A01109592), Isolectotypes: A (barcode A01109593); E (barcode E00275520), annotated as an isotype of <italic><tp:taxon-name><tp:taxon-name-part taxon-name-part-type="genus" reg="Pterocarya">P.</tp:taxon-name-part><tp:taxon-name-part taxon-name-part-type="species" reg="serrata">serrata</tp:taxon-name-part></tp:taxon-name></italic> by W. E. Manning in July 1963; K (barcode K004053893), comprising a flowering sprig and two loose fruits), K (barcode K004053899), annotated as <italic><tp:taxon-name><tp:taxon-name-part taxon-name-part-type="genus" reg="Pterocarya">P.</tp:taxon-name-part><tp:taxon-name-part taxon-name-part-type="species" reg="paliurus">paliurus</tp:taxon-name-part></tp:taxon-name></italic> by W. E. Manning in Jul. 1962; LE (barcode LE 01070443), comprising two flowering sprigs collected in June and two loose fruits; NY (barcode NY00255120), annotated as an isotype of <italic><tp:taxon-name><tp:taxon-name-part taxon-name-part-type="genus" reg="Pterocarya">P.</tp:taxon-name-part><tp:taxon-name-part taxon-name-part-type="species" reg="serrata">serrata</tp:taxon-name-part></tp:taxon-name></italic> by W. E. Manning in Mar. 1971, NY (barcode NY4358432), annotated as <italic><tp:taxon-name><tp:taxon-name-part taxon-name-part-type="genus" reg="Pterocarya">P.</tp:taxon-name-part><tp:taxon-name-part taxon-name-part-type="species" reg="paliurus">paliurus</tp:taxon-name-part></tp:taxon-name></italic> by W. E. Manning in Mar. 1971, P barcode (P06842578), annotated as <italic><tp:taxon-name><tp:taxon-name-part taxon-name-part-type="genus" reg="Pterocarya">P.</tp:taxon-name-part><tp:taxon-name-part taxon-name-part-type="species" reg="paliurus">paliurus</tp:taxon-name-part></tp:taxon-name></italic> by W. E. Manning in Oct. 1965.</p><p><bold><italic>Epitype</italic></bold>: • Fruiting in August 1901, E. H. Wilson 901 p.p: designated here: A (barcode A 01109518). Other Wilson 901 collections from August 1900 are preserved at E (barcode E00275519), K (barcode K004053892), P (barcode P06842583), and NY (barcode 04358771), and K has another undated flowering Wilson 901 sheet (barcode K004053894).</p><p>Annotation labels for all Wilson 901 collections from both June and August 1900 have been sent to all these herbaria.</p><p>The disk-like fruits of <italic><tp:taxon-name><tp:taxon-name-part taxon-name-part-type="genus" reg="Pterocarya">P.</tp:taxon-name-part><tp:taxon-name-part taxon-name-part-type="species" reg="paliurus">paliurus</tp:taxon-name-part></tp:taxon-name></italic> led the Russian paleobotanist Irina Alekseevna Iljinskaya (1921–2011) to move this species into a separate genus, <italic><tp:taxon-name><tp:taxon-name-part taxon-name-part-type="genus" reg="Cyclocarya">Cyclocarya</tp:taxon-name-part><tp:taxon-name-part taxon-name-part-type="species" reg="paliurus">paliurus</tp:taxon-name-part></tp:taxon-name></italic> (Batal.) Iljinsk. (<xref ref-type="bibr" rid="B2">Iljinskaya 1953</xref>, <xref ref-type="bibr" rid="B3">1990</xref>, <xref ref-type="bibr" rid="B4">1994</xref>), an up-ranking not accepted by <xref ref-type="bibr" rid="B7">Manning (1975</xref>, <xref ref-type="bibr" rid="B8">1978</xref>), but followed by <xref ref-type="bibr" rid="B16">Stone (1993)</xref>, <xref ref-type="bibr" rid="B9">Manos et al. (2007)</xref>, and <xref ref-type="bibr" rid="B6">Manchester et al. (2009)</xref>. If the genus <italic><tp:taxon-name><tp:taxon-name-part taxon-name-part-type="genus" reg="Cyclocarya">Cyclocarya</tp:taxon-name-part></tp:taxon-name></italic> is accepted, then the name <italic><tp:taxon-name><tp:taxon-name-part taxon-name-part-type="genus" reg="Pterocarya">P.</tp:taxon-name-part><tp:taxon-name-part taxon-name-part-type="species" reg="serrata">serrata</tp:taxon-name-part></tp:taxon-name></italic> should be transferred to that genus.</p></tp:treatment-sec><ref-list><ref id="B2"><mixed-citation xmlns:xlink="http://www.w3.org/1999/xlink" xlink:type="simple"><person-group><name name-style="western"><surname>Iljinskaya</surname><given-names>IA</given-names></name></person-group> (<year>1953</year>) <article-title>Monograph of the genus <italic><tp:taxon-name><tp:taxon-name-part taxon-name-part-type="genus">Pterocarya</tp:taxon-name-part></tp:taxon-name></italic> Kunth. Trudy Botanicheskogo Instituta im Komarova Akademii Nauk SSSR, series 1.</article-title><source>Flora i Sistematika Vysshikh Rastenii</source><volume>10</volume>: <fpage>7</fpage>–<lpage>123</lpage>.</mixed-citation></ref><ref id="B3"><mixed-citation xmlns:xlink="http://www.w3.org/1999/xlink" xlink:type="simple"><person-group><name name-style="western"><surname>Iljinskaya</surname><given-names>IA</given-names></name></person-group> (<year>1990</year>) <article-title>On the taxonomy and phylogeny of the family <tp:taxon-name><tp:taxon-name-part taxon-name-part-type="family">Juglandaceae</tp:taxon-name-part></tp:taxon-name>. Bot. Zhurn.</article-title><source>(Moscow &amp; Leningrad)</source><volume>75</volume>: <fpage>792</fpage>–<lpage>803</lpage>. [In Russian with English summary]</mixed-citation></ref><ref id="B4"><mixed-citation xmlns:xlink="http://www.w3.org/1999/xlink" xlink:type="simple"><person-group><name name-style="western"><surname>Iljinskaya</surname><given-names>IA</given-names></name></person-group> (<year>1994</year>) <article-title><italic><tp:taxon-name><tp:taxon-name-part taxon-name-part-type="genus">Cyclocarya</tp:taxon-name-part></tp:taxon-name></italic> Iljinskaja species established on leaves and imprints of fruits.</article-title> In: <person-group><name name-style="western"><surname>Budantsev</surname><given-names>L ed</given-names></name></person-group>. <issue-title>Magnoliophyta fossilia Rossiae et Civitatum finitimarum. Leitneriaceae-Juglandaceae. St Petersburg: Komarov Botanical Institute.</issue-title><volume>3</volume>: <fpage>42</fpage>–<lpage>52</lpage>.</mixed-citation></ref><ref id="B7"><mixed-citation xmlns:xlink="http://www.w3.org/1999/xlink" xlink:type="simple"><person-group><name name-style="western"><surname>Manning</surname><given-names>WE</given-names></name></person-group> (<year>1975</year>) <article-title>An analysis of the genus <italic><tp:taxon-name><tp:taxon-name-part taxon-name-part-type="genus">Cyclocarya</tp:taxon-name-part></tp:taxon-name></italic> Iljinskaya (<tp:taxon-name><tp:taxon-name-part taxon-name-part-type="family">Juglandaceae</tp:taxon-name-part></tp:taxon-name>).</article-title><source>Bulletin of the Torrey Botanical Club</source><volume>102</volume>: <fpage>157</fpage>–<lpage>166</lpage>. <ext-link xlink:href="10.2307/2484936" ext-link-type="doi" xlink:type="simple">https://doi.org/10.2307/2484936</ext-link></mixed-citation></ref><ref id="B8"><mixed-citation xmlns:xlink="http://www.w3.org/1999/xlink" xlink:type="simple"><person-group><name name-style="western"><surname>Manning</surname><given-names>WE</given-names></name></person-group> (<year>1978</year>) <article-title>Classification within the <tp:taxon-name><tp:taxon-name-part taxon-name-part-type="family">Juglandaceae</tp:taxon-name-part></tp:taxon-name>.</article-title><source>Annals of the Missouri Botanical Garden</source><volume>65</volume>: <fpage>1058</fpage>–<lpage>1087</lpage>. <ext-link xlink:href="10.2307/2398782" ext-link-type="doi" xlink:type="simple">https://doi.org/10.2307/2398782</ext-link></mixed-citation></ref><ref id="B16"><mixed-citation xmlns:xlink="http://www.w3.org/1999/xlink" xlink:type="simple"><person-group><name name-style="western"><surname>Stone</surname><given-names>DE</given-names></name></person-group> (<year>1993</year>) <article-title><tp:taxon-name><tp:taxon-name-part taxon-name-part-type="family">Juglandaceae</tp:taxon-name-part></tp:taxon-name>.</article-title> In: <person-group><name name-style="western"><surname>Kubitzki</surname><given-names>K</given-names></name></person-group> (<role>Ed.</role>) <issue-title>The families and genera of vascular plants, vol.</issue-title><source>II, Flowering plants–dicotyledons. Springer-Verlag, Berlin</source>, <fpage>348</fpage>–<lpage>359</lpage>. <ext-link xlink:href="10.1007/978-3-662-02899-5_43" ext-link-type="doi" xlink:type="simple">https://doi.org/10.1007/978-3-662-02899-5_43</ext-link></mixed-citation></ref><ref id="B9"><mixed-citation xmlns:xlink="http://www.w3.org/1999/xlink" xlink:type="simple"><person-group><name name-style="western"><surname>Manos</surname><given-names>PS</given-names></name><name name-style="western"><surname>Soltis</surname><given-names>PS</given-names></name><name name-style="western"><surname>Soltis</surname><given-names>DE</given-names></name><name name-style="western"><surname>Manchester</surname><given-names>SR</given-names></name><name name-style="western"><surname>Oh</surname><given-names>S-H</given-names></name><name name-style="western"><surname>Bell</surname><given-names>CD</given-names></name><name name-style="western"><surname>Dilcher</surname><given-names>DL</given-names></name><name name-style="western"><surname>Stone</surname><given-names>DE</given-names></name></person-group> (<year>2007</year>) <article-title>Phylogeny of extant and fossil <tp:taxon-name><tp:taxon-name-part taxon-name-part-type="family">Juglandaceae</tp:taxon-name-part></tp:taxon-name> inferred from the integration of molecular and morphological data sets.</article-title><source>Systematic Biology</source><volume>56</volume>: <fpage>412</fpage>–<lpage>430</lpage>. <ext-link xlink:href="10.1080/10635150701408523" ext-link-type="doi" xlink:type="simple">https://doi.org/10.1080/10635150701408523</ext-link></mixed-citation></ref><ref id="B6"><mixed-citation xmlns:xlink="http://www.w3.org/1999/xlink" xlink:type="simple"><person-group><name name-style="western"><surname>Manchester</surname><given-names>SR</given-names></name><name name-style="western"><surname>Chen</surname><given-names>Z-D</given-names></name><name name-style="western"><surname>Lu</surname><given-names>A-M</given-names></name><name name-style="western"><surname>Uemura</surname><given-names>K</given-names></name></person-group> (<year>2009</year>) <article-title>Eastern Asian endemic seed plant genera and their paleogeographic history throughout the Northern Hemisphere.</article-title><source>Journal of Systematics and Evolution</source><volume>47</volume>(<issue>1</issue>): <fpage>1</fpage>–<lpage>42</lpage>. <ext-link xlink:href="10.1111/j.1759-6831.2009.00001.x" ext-link-type="doi" xlink:type="simple">https://doi.org/10.1111/j.1759-6831.2009.00001.x</ext-link></mixed-citation></ref></ref-list></tp:taxon-treatment>
